# Supplementary material for: Synthesis, Biological and In Silico Studies of a Tripodal Schiff Base Derived from 2,4,6-Triamino-1,3,5-triazine and Its Trinuclear Dy(III), Er(III), and Gd(III) Salen Capped Complexes
Source: Molecules. 2021 Jul 20;26(14):4379. doi: 10.3390/molecules26144379 (PMC8304507; doi:10.3390/molecules26144379)
Supplement: Supplementary file 1 [file molecules-26-04379-s001.zip]

Archive with 1 entries (1 files):
- molecules-1247548-supplementary.pdf
